# Supplementary material for: Investigation of coal and gas outburst risk by microseismic monitoring
Source: PLoS One. 2019 May 23;14(5):e0216464. doi: 10.1371/journal.pone.0216464 (PMC6532864; doi:10.1371/journal.pone.0216464)
Supplement: S1 File — (XLSX) [file pone.0216464.s001.xlsx]

## Sheet: Partial data 
Data	CZAS	X	Y	Z	ENERGIA
…	…	…	…	…	…
2017-07-03	18:09:11	4701.6	1205.27	659.34	4120.93
2017-07-03	18:42:22	4681.44	1217.88	663.34	4594.29
2017-07-04	01:55:10	4702.24	1182.98	648.13	8455.78
2017-07-04	02:29:57	4727.01	1203.65	657.96	238.179
2017-07-04	15:03:08	4692.87	1205.41	657.2	5770.14
2017-07-04	15:41:29	4660.28	1246.27	680.99	1092.88
2017-07-04	22:57:29	4704.48	1202.66	657.18	11821.8
2017-07-04	22:57:29	4682.7	1229.77	670.1	5039.23
2017-07-04	23:29:40	4647	1261.9	681.91	8.84958
2017-07-05	07:23:03	4685.22	1265.32	656.23	1706.45
2017-07-05	07:23:03	4673.19	1247.15	647.5	2176.2
2017-07-05	07:23:03	4667.98	1260.79	640.86	2356.09
2017-07-05	08:03:17	4681.41	1214.94	661.22	920.789
2017-07-05	15:41:49	4703.22	1231.18	669.78	2075.38
2017-07-06	08:08:50	4702.37	1214.49	662.09	5489.73
2017-07-06	08:38:02	4687.4	1230.34	668.76	1132.02
2017-07-06	14:54:06	4678.13	1256.17	649.06	2628.67
2017-07-06	15:27:32	4709.19	1229.91	671.08	1195.5
2017-07-06	22:53:05	4713.58	1212.99	670.42	4679.62
2017-07-07	07:03:55	4689.91	1284.21	645.08	3869.06
2017-07-07	07:37:01	4658.4	1269.51	685.93	966.657
2017-07-07	14:50:32	4709.04	1214.92	676.07	2925.21
2017-07-07	15:21:08	4674.13	1264.72	683.1	363.575
2017-07-07	15:21:08	4674.13	1264.72	683.1	363.575
2017-07-08	06:43:35	4732.17	1207.05	658.37	818.753
2017-07-08	06:43:35	4706.51	1207.78	651.19	961.317
2017-07-08	07:21:51	4679.03	1243.02	673.97	156.331
2017-07-08	14:34:40	4685.77	1241.85	674.08	3099.27
2017-07-08	15:16:18	4703.84	1217.39	664.08	289.71
2017-07-09	00:06:21	4699.65	1274.04	651.53	2350.86
2017-07-09	00:41:33	4674.21	1248.47	675.88	71.7701
2017-07-09	07:34:07	4716.6	1217.15	668.2	3430.33
2017-07-09	08:09:27	4729.82	1245.04	659.51	504.37
2017-07-09	15:12:07	4706.54	1228.12	689.03	2107.88
2017-07-09	15:52:22	4720.94	1230.23	669.82	254.644
2017-07-10	00:07:46	4724	1222.8	666.66	182.672
2017-07-10	00:31:10	4702.91	1218.38	664.01	137.184
2017-07-10	09:14:18	4713.76	1286.83	635.99	8702.02
2017-07-10	09:14:18	4713.76	1286.83	635.99	8702.02
2017-07-10	09:47:51	4690.46	1247.93	677.15	21.2761
2017-07-10	16:13:32	4723.56	1210.35	661.32	3509.9
2017-07-10	16:47:04	4745.13	1232.91	672.16	171.865
2017-07-10	23:57:51	4701.75	1264.63	682.12	2314.62
2017-07-11	06:41:40	4691.01	1251.8	668.5	1499.07
2017-07-11	07:14:52	4707.27	1263.24	687.12	555.302
2017-07-11	14:57:20	4724.58	1279.54	641.92	3164.59
2017-07-11	15:24:00	4740.3	1148.93	634.03	790.863
2017-07-12	07:01:22	4732.28	1213.34	672.4	3126.98
2017-07-12	15:07:54	4742.3	1209.62	684.39	7163.58
2017-07-12	15:07:54	4744.92	1234.11	680.9	6093.88
2017-07-12	15:35:43	4742.3	1209.62	684.39	862.849
2017-07-12	15:35:43	4699.28	1248.05	676.07	284.451
2017-07-12	23:28:15	4730.51	1245.27	680.36	6261.51
2017-07-12	23:54:43	4755.83	1213.75	664.79	1227.62
2017-07-13	06:24:25	4717.98	1243.18	678.98	6901.62
2017-07-13	06:50:40	4712.57	1274.04	633.93	884.542
2017-07-13	06:50:40	4741.15	1222.56	664.53	911.389
2017-07-14	00:33:00	4722.07	1215.43	662.46	4418.94
2017-07-14	01:11:37	4724.66	1247.36	681.08	130
2017-07-14	03:29:02	4667.91	1386	733.95	16.9874
2017-07-14	07:26:52	4744.4	1231.41	677.94	5432.24
2017-07-14	08:03:51	4748.02	1237.08	682.67	89.9398
2017-07-20	04:43:57	4785.67	1249.68	611.71	403.569
2017-07-29	18:43:34	4655.27	1254.88	729.91	2.81096
2017-08-04	02:00:43	4726.7	1283.98	691.82	897.85
2017-08-04	11:57:12	4742.39	1249.75	628.79	3669.08
2017-08-05	12:01:34	4716.72	1276.1	702.48	3251.46
2017-08-06	08:21:37	4744.83	1215.52	662.6	1613.34
2017-08-06	09:50:37	4725.38	1326.4	642.16	1679.43
2017-08-07	02:46:20	4670.1	1183.7	649.11	6.42375
2017-08-07	05:52:45	4672.13	1302.45	795.28	2833.6
2017-08-08	07:43:10	4750.54	1262.1	655.4	658.076
2017-08-08	14:32:25	4761.82	1271.82	653.65	6442.64
2017-08-08	22:17:35	4736.55	1317.99	655.02	3830.4
2017-08-09	06:15:32	4679.95	1222.06	876.48	4717.43
2017-08-09	22:11:25	4699.76	1178.83	820.96	878.632
2017-08-11	03:26:06	4668.39	1340.65	659.89	1650.22
2017-09-09	00:44:06	4771.44	1219.71	653.56	153.16
2017-09-09	12:25:54	4767.84	1205.96	661.6	4411.86
2017-09-14	04:16:54	4691.39	1329.59	663.02	292.226
2017-09-14	04:30:12	4853.82	1307.43	835.44	28.3482
2017-09-16	17:09:57	4783.42	1242.39	626.22	2711.92
2017-09-16	17:53:39	4761.76	1288.8	682.81	442.184
2017-09-17	06:15:37	4829.46	1193.51	653.98	7080.95
2017-09-17	15:08:52	4776.07	1252.98	682.02	4355.59
2017-09-17	16:03:10	4811.98	1170.24	674.24	321.041
2017-09-18	07:30:12	4691.71	1228.57	642.4	4087.13
2017-09-18	15:33:02	4682.24	1235.35	677.69	5058.42
2017-09-19	02:39:42	4789.57	1213.56	664.75	433.585
2017-09-19	14:48:11	4768.44	1265.37	696.99	1525.69
2017-09-19	16:04:35	4865.98	1236.34	656.01	2674.07
2017-09-19	23:42:54	4799.55	1247.63	679.79	3283.69
2017-09-20	00:12:04	4880.14	1258.26	597.11	156.867
2017-09-20	14:11:29	4823.58	1227.45	670.71	14871.3
2017-09-20	22:56:04	4836.97	1186.93	654.36	5950.74
2017-09-21	14:04:45	4869.06	1285.59	582.43	6989.91
2017-09-21	22:13:11	4849.19	1212.81	664.93	6339.01
2017-09-22	08:47:23	4736.07	1374.97	661.22	3122.92
2017-09-22	09:46:22	4792.9	1291.96	593.75	646.281
2017-09-22	16:57:26	4820.07	1244.76	677.23	835.435
2017-09-22	21:07:40	4790.77	1272.09	656.2	709.826
2017-09-23	05:12:05	4824.07	1224.16	670.59	110.825
2017-09-23	12:59:54	4793.02	1289.93	681.14	223.351
2017-09-23	20:28:05	4801.27	1260.31	649.51	1801.08
2017-09-24	03:14:29	4815.11	1273.78	639.2	5251.44
2017-09-25	05:57:57	4867.68	1298.44	475.09	61.7392
…	…	…	…	…	…

## Sheet: Region R3 data 
date	Daily total energy/J	Daily event count/N
2017-06-18	0	0
2017-06-19	0	0
2017-06-20	0	0
2017-06-21	0	0
2017-06-22	0	0
2017-06-23	0	0
2017-06-24	0	0
2017-06-25	0	0
2017-06-26	0	0
2017-06-27	0	0
2017-06-28	0	0
2017-06-29	0	0
2017-06-30	0	0
2017-07-01	0	0
2017-07-02	0	0
2017-07-03	8724.9	2
2017-07-04	32446	7
2017-07-05	9234.9	5
2017-07-06	15125.5	5
2017-07-07	8488.07	5
2017-07-08	5325.38	5
2017-07-09	8719.86	6
2017-07-10	23741.5	8
2017-07-11	6009.82	4
2017-07-12	25020.9	7
2017-07-13	8697.55	3
2017-07-14	10088.1	5
2017-07-15	0	0
2017-07-16	0	0
2017-07-17	0	0
2017-07-18	0	0
2017-07-19	0	0
2017-07-20	403.569	1
2017-07-21	0	0
2017-07-22	0	0
2017-07-23	0	0
2017-07-24	0	0
2017-07-25	0	0
2017-07-26	0	0
2017-07-27	0	0
2017-07-28	0	0
2017-07-29	2.81096	1
2017-07-30	0	0
2017-07-31	0	0
2017-08-01	0	0
2017-08-02	0	0
2017-08-03	0	0
2017-08-04	4566.93	2
2017-08-05	3251.46	1
2017-08-06	3292.77	2
2017-08-07	2840.03	2
2017-08-08	10931.1	3
2017-08-09	5596.06	2
2017-08-10	0	0
2017-08-11	1650.22	1
2017-08-12	0	0
2017-08-13	0	0
2017-08-14	0	0
2017-08-15	0	0
2017-08-16	0	0
2017-08-17	0	0
2017-08-18	0	0
2017-08-19	0	0
2017-08-20	0	0
2017-08-21	0	0
2017-08-22	0	0
2017-08-23	0	0
2017-08-24	0	0
2017-08-25	0	0
2017-08-26	0	0
2017-08-27	0	0
2017-08-28	0	0
2017-08-29	0	0
2017-08-30	0	0
2017-08-31	0	0
2017-09-01	0	0
2017-09-02	0	0
2017-09-03	0	0
2017-09-04	0	0
2017-09-05	0	0
2017-09-06	0	0
2017-09-07	0	0
2017-09-08	0	0
2017-09-09	4565.02	2
2017-09-10	0	0
2017-09-11	0	0
2017-09-12	0	0
2017-09-13	0	0
2017-09-14	320.574	2
2017-09-15	0	0
2017-09-16	3154.1	2
2017-09-17	11757.6	3
2017-09-18	9145.55	2
2017-09-19	7917.05	4
2017-09-20	20978.9	3
2017-09-21	13328.9	2
2017-09-22	5314.47	4
2017-09-23	2135.25	3
2017-09-24	5251.44	1
2017-09-25	61.7392	1
2017-09-26	0	0
2017-09-27	0	0
2017-09-28	0	0
2017-09-29	0	0
2017-09-30	0	0
2017-10-01	0	0
2017-10-02	0	0
2017-10-03	0	0
2017-10-04	0	0
2017-10-05	0	0
2017-10-06	0	0
2017-10-07	0	0
2017-10-08	0	0
2017-10-09	0	0
2017-10-10	0	0
